# Supplementary material for: Pharmacist-led rapid uptitration clinic in heart failure patients with reduced ejection fraction: Our experience within a virtual ward
Source: PLOS Digit Health. 2025 Jun 5;4(6):e0000868. doi: 10.1371/journal.pdig.0000868 (PMC12140189; doi:10.1371/journal.pdig.0000868)
Supplement: S2 Appendix — (XLSX) [file pdig.0000868.s002.xlsx]

## Sheet: Master data
		Gender	Age	Ethnicity		Co-morbidites	Baseline LVEF %	Post optimisation LVEF %	% variation	Time from Dx to starting opt/days	AA/ESD	No. of VW SBAR	Baseline NYHA	Post NYHA	Baseline eGFR	Post Optimisation eGFR	K Baseline	K post	Baseline NT-pro-BNP	Post optimisation BNP	SBP Baseline	DBP baseline	SBP post	DBP post	HR baseline	HR post	HF admission post opt	All cause death	Baseline BB	Baseline RAAS	Baseline MRA	Baseline SGLT2i	Baseline modified OMT score	Baseline No. of pillars	Post BB*	Post RAAS**	Post MRA ***	Post SGLT2i ****	Post modified OMT score	Post No. of pillars
		F	81	White		IBS, Ra, Breast Ca, DVT, Asthma, AF, Severe AS	20	20	0	2	AA	0	3	3	60	47	4	4	312B	813B	106	76	123	69	73	77	2	1	Nul	Rami 10mg OD	Nul	Nul	2	1	Biso 2.5mg OD	Rami 10mg OD	Ep 12.5mg OD	Dapa 10mg OD	6	4
		F	71	White		RA, OA, Epilepsy, Asthma, COPD	18	45	0.6	1	AA	0	2	1	81	69	4.3	4.3	6102N	Nul	139	78	123	59	73	52	0	0	Nul	Nul	Nul	Nul	0	0	Biso 5mg OD	Ramipril 5mg OD	Ep 25mg OD	Dapa 10mg OD	8	4
		F	77	Asian		T2DM, High Chol	23	63	0.634921	1	AA	0	2	1	47	36	4.6	5.3	1001B	Nul	137	82	119	57	90	63	0	0	Nul	Nul	Nul	Nul	0	0	Biso 5mg OD	Rami 2.5mg OD **	Ep 25mg OD	Empa 10mg OD	8	4
		F	84	White		COPD, RA, OA, IHD, Breast Ca	25	30	0.166667	0	ESD	1	2	2	81	86	3.6	4.3	810B	226B	113	69	103	60	96	60	0	0	Biso 1.25mg OD	Nul	Nul	Nul	1	1	Biso 2.5mg OD	Rami 1.25mg BD	Ep 25mg OD	Dapa 10mg OD	6	4
		F	45	Asian		Breast Ca	25	57	0.561404	0	ESD	0	2	1	90	90	4.1	4.9	241B	76B	110	71	100	74	80	80	0	0	Nul	Nul	Nul	Nul	0	0	Biso 2.5mg OD	Ramipril 1.25mg OD**	Ep 25mg OD	Empa 10mg OD	7	4
		F	61	White		AF	37	55	0.327273	14	AA	0	1	1	80	61	4.5	4.1	Nul	Nul	108	64	97	70	71	77	0	0	Biso 2.5mg OD	Nul	Nul	Nul	1	1	Biso 3.75mg OD	Nul**	Ep 25mg OD	Dapa 10mg OD	6	3
		F	58	White		AF, UC, PE	20	21	0.047619	14	AA	0	2	2	60	49	4.9	4	Nul	Nul	102	64	99	61	75	66	0	0	Biso 7.5mg OD	Rami 1.25mg OD	Ep 25mg OD	Empa 10mg OD	5	4	Biso 7.5mg OD	Rami 1.25mg OD	Ep 25mg OD	Empa 10mg OD	5	4
		F	59	White		AF	47	53	0.113208	14	AA	0	1	1	73	90	4.4	4.3	Nul	Nul	96	68	100	71	65	69	0	0	Biso 1.25mg OD	Nul	Nul	Nul	1	1	Biso 2.5mg OD	Nul**	Nul	Empa 10mg OD	5	2
		F	62	White		AF	20	50	0.6	8	AA	1	1	1	86	70	3.9	4.7	991B	Nul	130	80	132	90	63	77	0	0	Biso 2.5mg OD	Lis 40mg OD	Nul	Nul	3	2	Biso 5mg BD	Lis 40mg OD	Spiro 50mg OD	Dapa 10mg OD	8	4
		F	61	White		Colon Ca with mets, Depression	28	50	0.44	5	AA	0	1	1	90	90	4.4	5.1	Nul	Nul	109	74	132	65	86	61	0	0	Nul	Nul	Nul	Nul	0	0	Biso 7.5mg OD	Rami 5mg BD	Spiro 25mg OD	Empa 10mg OD	8	4
		F	62	White		Migraine, Hyperparathyroidism	45	60	0.25	5	AA	0	1	1	90	90	4.4	4.9	Nul	Nul	121	76	105	61	63	57	0	0	Nul	Nul	Nul	Nul	0	0	Biso 2.5mg OD	Rami 2.5mg OD	Nul	Nul	2	2
		F	74	White		HTN, Metastatic breast Ca	25	25	0	7	AA	0	1	1	90	90	4.6	4.8	Nul	Nul	128	65	112	59	64	58	0	0	Nul	Rami 2.5mg OD	Nul	Nul	1	1	Biso 2.5mg OD	Rami 2.5mg OD	Spiro 12.5mg OD	Empa 10mg OD	6	4
		F	54	White		T1DM, Hypothyroidism	25	18	-0.388889	2	AA	1	2	2	90	79	4	3.9	3725B	Nul	99	72	95	67	77	71	0	0	Nul	Nul	Nul	Nul	0	0	Biso 1.25mg BD *	Ramipril 1.25mg BD **	Ep 12.5mg OD	Nul ****	6	3
		F	45	White		Asthma, Migraine	25	43	0.418605	1	AA	1	2	1	90	82	4.2	4.2	357B	399B	103	70	112	70	98	73	0	0	Nul	Nul	Nul	Nul	0	0	Biso 2.5mg BD	Ent 49/51mg BD	Spiro 25mg OD	Empa 10mg OD	8	4
		F	60	White		IHD, T2DM, High Chol, PAD, HTN	35	35	0	0	ESD	2	2	2	87	82	4.3	4.9	Nul	Nul	130	75	105	58	62	57	2	0	Biso 5mg OD	Rami 10mg OD	Nul	Dapa 10mg OD	6	3	Biso 5mg OD	Rami 2.5mg OD	Spiro 12.5mg OD	Dapa 10mg OD	6	4
		F	65	White		COPD, HTN	32	47	0.319149	13	AA	0	2	2	90	90	4.3	4.8	Nul	Nul	145	63	123	63	72	76	0	0	Nul	Rami 10mg OD	Nul	Nul	2	1	Biso 2.5mg BD	Rami 10mg OD	Spiro 25mg OD	Empa 10mg OD	8	4
		F	62	White		IHD, COPD, High Chol, HTN	34	53	0.358491	6	AA	0	2	1	90	80	4.6	5.5	Nul	Nul	148	86	116	69	88	80	0	0	Biso 2.5mg OD	Rami 2.5mg OD	Nul	Nul	2	2	Biso 7.5mg OD	Rami 7.5mg OD	Ep 25mg OD	Empa 10mg OD	8	4
		F	49	Asian		IHD, T2DM	31	31	0	1	AA	0	2	1	90	90	4.4	4.9	698B	Nul	108	70	100	81	82	80	0	0	Biso 2.5mg OD	Rami 2.5mg OD	Ep 25mg OD	Empa 10mg OD	6	4	Biso 2.5mg OD	Rami 2.5mg OD **	Ep 25mg OD	Empa 10mg OD	7	4
		F	53	White		Nil	44	44	0	4	AA	0	1	1	90	90	4.4	4.7	Nul	Nul	113	80	106	66	72	49	0	0	Nul	Ent 24/26mg BD	Ep 12.5mg OD	Dapa 10mg OD	6	3	Nul *	Ent 24/26mg BD	Ep 12.5mg OD	Dapa 10mg OD	7	4
		F	80	Asian		AF, Constipation, Breast Ca	30	30	0	2	AA	0	2	2	87	85	4.6	4.9	Nul	56B	121	74	106	59	75	58	0	0	Biso 1.25mg OD	Losartan 50mg OD	Nul	Nul	3	2	Biso 5mg OD	Losartan 50mg OD	Spiro 12.5mg OD	Empa 10mg OD	7	4
		F	71	White		AF, DVT, Lymphoma, Depression	15	33	0.545455	4	AA	0	2	1	60	88	3.8	4.7	610B	285B	105	65	103	57	88	71	0	0	Nul	Nul	Nul	Nul	0	0	Biso 2.5mg BD	Rami 2.5mg OD	Ep 25mg OD	Empa 10mg OD	7	4
		M	65	White		CKD, COPD, HTN, IHD, RA	35	60	0.416667	9	AA	0	2	2	83	83	4.5	4.6	74B	Nul	108	64	118	84	85	78	0	0	Biso 2.5mg OD	Los 25mg OD	Nul	Nul	2	2	Biso 2.5mg OD	Los 50mg OD	Ep 25mg OD	Dapa 10mg OD	6	4
		M	50	White		AF, OSA, Polycythaemia	23	55	0.581818	0	ESD	3	3	2	66	53	4.6	4.5	98B	Nul	117	83	118	76	69	71	0	0	Nul	Nul	Nul	Nul	0	0	Biso 2.5mg BD	Rami 7.5mg OD	Ep 50mg OD	Empa 10mg OD	8	4
		M	72	White		IHD, HTN, AF, High Chol, T2DM, PAD	25	40	0.375	11	AA	0	1	1	90	88	4.6	4.5	Nul	Nul	131	85	122	76	67	63	0	1	Carv 6.25mg BD	Rami 5mg OD	Nul	Nul	3	2	Carv 12.5mg BD	Rami 5mg OD	Nul	Dapa 10mg OD	6	3
		M	44	Asian		Nil	30	60	0.5	3	AA	0	2	1	90	62	4.1	4.8	785B	Nul	185	98	114	68	101	60	0	0	Nul	Nul	Nul	Nul	0	0	Biso 7.5mg OD	Rami 7.5mg OD	Ep 25mg OD	Empa 10mg OD	8	4
		M	64	Asian		IHD, T2DM, High Chol	31	31	0	13	AA	0	1	1	90	90	4.8	5.2	Nul	Nul	111	75	115	74	74	72	0	1	Biso 1.25mg BD	Rami 1.25mg OD	Ep 25mg OD	Dapa 10mg OD	6	4	Biso 2.5mg BD	Rami 1.25mg OD**	Ep 25mg OD	Dapa 10mg OD	8	4
		M	64	White		AF, HTN, T2DM, Gout, Leukaemia	20	45	0.555556	14	AA	0	2	1	72	58	3.8	5.5	Nul	Nul	122	64	119	70	53	53	0	0	Biso 7.5mg OD	Lis 20mg OD	Nul	Empa 10mg OD	6	3	Biso 10mg OD	Lis 20mg OD	Ep 25mg OD	Empa 10mg OD	8	4
		M	61	White		AF, Gout	44	54	0.185185	14	AA	0	1	1	59	74	4.2	4.1	Nul	Nul	135	92	135	92	91	78	0	0	Biso 2.5mg OD	Lis 20mg OD	Nul	Nul	3	2	Biso 10mg OD	Lis 35mg OD	Nul	Empa 10mg OD	6	3
		M	69	White		CKD, COPD, Glaucoma, PUD	25	50	0.5	0	ESD	0	2	1	72	57	3.8	4.4	61B	27B	115	58	100	57	57	55	0	0	Biso 1.25mg OD	Rami 1.25mg BD	Spiro 12.5mg OD	Nul	3	3	Biso 1.25mg BD	Cand 8mg BD	Spiro 25mg OD	Empa 10mg OD	7	4
		M	77	White		IHD, ILD, COPD, CKD, T2DM, Hypothyroidism	30	49	0.387755	3	AA	0	1	1	35	32	4.9	5.2	Nul	Nul	127	67	115	59	76	69	0	0	Nul	Rami 2.5mg OD	Nul	Nul	1	1	Biso 5mg OD	Rami 2.5mg OD	Nul	Empa 10mg OD	5	3
		M	56	Asian		IHD, HTN	40	53	0.245283	2	AA	0	2	1	85	75	4.4	4.7	147B	Nul	88	60	96	60	62	62	0	0	Biso 7.5mg OD	Rami 2.5mg OD	Ep 25mg OD	Nul	5	3	Biso 7.5mg OD	Rami 2.5mg OD **	Ep 25mg OD	Dapa 10mg OD	8	4
		M	67	White		IHD, HTN, T2DM, High Chol	36	17	-1.11765	9	ESD	0	2	2	89	64	3.9	4.5	Nul	Nul	116	74	101	66	67	61	1	0	Biso 1.25mg OD	Rami 2.5mg OD	Nul	Dapa 10mg OD	4	3	Biso 2.5mg BD	Rami 7.5mg OD	Ep 25mg OD	Dapa 10mg OD	8	4
		M	63	Asian		IHD, T2DM, High Chol, CKD	40	40	0	5	AA	0	2	2	76	53	5	5.2	869N	Nul	152	69	147	77	68	74	0	0	Biso 10mg OD	Los 50mg OD	Nul	Nul	4	2	Biso 10mg OD	Los 50mg OD	Nul	Nul	4	2
		M	46	Asian		Asthma	20	50	0.6	3	AA	0	2	1	90	79	4.7	4.8	Nul	Nul	117	102	103	76	103	70	0	0	Nul	Nul	Nul	Nul	0	0	Biso 5mg BD	Rami 2.5mg BD	Ep 50mg OD	Empa 10mg OD	8	4
		M	52	White		AF, Prostate Ca	35	70	0.5	5	AA	1	2	1	90	68	4.4	4.6	Nul	Nul	136	81	110	65	92	85	0	0	Biso 6.25mg OD	Nul	Nul	Dapa 10mg OD	4	2	Biso 5mg BD	Rami 2.5mg BD	Ep 25mg OD	Dapa 10mg OD	8	4
		M	84	Asian		IHD, TD2M	24	21	-0.142857	21	AA	1	2	2	82	82	4.6	5	Nul	Nul	108	60	110	59	70	70	1	1	Biso 5mg BD	Nul	Spiro 12.5mg OD	Nul	3	2	Biso 5mg BD	Ent 24/26mg BD	Spiro 12.5mg OD	Nul	5	4
		M	71	Asian		IHD, AF, BPH	21	46	0.543478	7	AA	1	2	2	88	86	4.3	4.6	Nul	Nul	113	65	103	62	57	60	0	0	Biso 1.25mg OD	Nul	Ep 25mg OD	Empa 10mg OD	5	3	Biso 1.25mg OD	Ent 24/26mg BD	Ep 25mg OD	Empa 10mg OD	7	4
		M	72	White		AF, HTN	41	41	0	5	AA	0	1	1	76	71	4.7	4.8	Nul	Nul	146	79	121	78	80	70	0	0	Biso 2.5mg OD	Lis 10mg OD	Nul	Dapa 10mg OD	4	3	Biso 2.5mg BD	Lis 10mg OD	Nul	Dapa 10mg OD	5	3
		M	79	Asian		IHD, HTN, Glaucoma, Lymphoma	30	30	0	0	ESD	0	3	3	47	47	3.8	5.1	530B	Nul	103	53	115	79	42	71	0	0	Biso 1.25mg OD	Cand 2mg OD	Ep 12.5mg OD	Dapa 10mg OD	5	4	Biso 1.25mg OD	Cand 2mg OD **	Ep 12.5mg OD ***	Dapa 10mg OD	7	4
		M	81	White		IHD, AF, BPH, TIA, CKD, T2DM	25	32	0.21875	12	AA	0	2	2	62	56	4.8	5.1	Nul	Nul	134	88	145	96	76	72	0	0	Nul	Rami 5mg OD	Nul	Nul	2	1	Biso 1.25mg BD	Rami 5mg OD	Ep 25mg OD	Dapa 10mg OD	7	4
		M	79	White		PE	20	30	0.333333	8	AA	0	3	1	83	77	4.3	4.6	3013B	259B	116	69	104	58	69	64	0	0	Biso 2.5mg OD	Rami 2.5mg OD	Nul	Dapa 10mg OD	4	3	Biso 2.5mg BD	Rami 2.5mg BD	Spiro 25mg OD	Dapa 10mg OD	8	4
		M	85	White		CKD, T2DM, PAD, BPH	20	21	0.047619	14	AA	1	1	1	29	27	4.8	5	Nul	Nul	121	55	114	81	62	59	1	1	Nul	Irb 150mg OD	Nul	Nul	2	1	Carv 3.125mg BD	Ibr 150mg OD	Nul***	Nul ****	8	2
		M	41	Black		HTN	34	46	0.26087	12	AA	1	2	1	71	71	5.2	4.3	13B	Nul	139	88	132	88	60	57	0	0	Nul	Nul	Nul	Nul	0	0	Biso 7.5mg OD	Rami 5mg BD	Ep 25mg OD	Empa 10mg OD	8	4
		M	66	White		Nil	20	39	0.487179	2	AA	0	2	1	90	90	4.7	4.8	Nul	101B	113	56	110	62	86	74	0	0	Nul	Nul	Nul	Nul	0	0	Biso 2.5mg BD	Rami 2.5mg OD	Spiro 25mg OD	Empa 10mg OD	7	4
		M	69	White		HTN	30	49	0.387755	5	AA	0	1	1	90	90	4.1	4.3	Nul	23B	149	86	125	74	98	80	0	0	Biso 1.25mg OD	Rami 1.25mg OD	Nul	Dapa 10mg OD	4	3	Biso 7.5mg OD	Rami 2.5mg BD	Spiro 25mg OD	Dapa 10mg OD	8	4
		M	57	Asian		IDH, T2DM, HTN	10	27	0.62963	1	AA	0	2	1	64	39	4.2	5.1	472B	Nul	104	72	109	76	70	57	0	0	Biso 5mg OD	Nul	Spiro 12.5mg OD	Dapa 10mg OD	5	3	Biso 5mg OD	Rami 2.5mg BD	Spiro 25mg OD	Dapa 10mg OD	8	4
		M	62	Asian		IDH, OA, COPD, HTN, T2DM, High Chol	28	40	0.3	14	AA	1	2	2	90	87	4.7	5	Nul	Nul	138	97	134	76	74	73	0	0	Biso 5mg OD	Losartan 50mg OD	Ep 12.5mg OD	Dapa 10mg OD	6	4	Biso 5mg OD	Ent 49/51mg BD**	Ep 12.5mg OD ***	Dapa 10mg OD	8	4
		M	66	White		AF	20	57	0.649123	6	AA	0	2	1	90	87	4.6	5	Nul	Nul	132	85	109	53	64	57	0	0	Biso 5mg OD	Nul	Nul	Nul	2	1	Biso 5mg OD	Cand 4mg OD	Ep 25mg OD	Dapa 10mg OD	7	4
		M	80	White		IHD, COPD, BPH, HTN	35	54	0.351852	4	AA	0	2	1	71	64	4.5	4.7	72B	98B	132	72	124	66	87	60	0	0	Biso 2.5mg OD	Cand 4mg OD	Nul	Nul	2	2	Biso 2.5mg BD	Cand 4mg BD	Ep 12.5mg OD ***	Empa 10mg OD	7	4
		M	75	White		IHD, T2DM, PAD, Metastatic bladder Ca	25	25	0	2	AA	0	2	2	90	89	4.4	4.4	Nul	Nul	130	67	121	61	68	59	0	0	Nul	Nul	Nul	Empa 10mg OD	2	1	Biso 1.25mg OD	Rami 2.5mg BD	Spiro 25mg OD	Empa 10mg OD	7	4
		M	81	White		AF	33	33	0	5	AA	0	2	2	90	90	4.6	4.7	Nul	Nul	128	61	111	61	61	57	0	0	Nul	Nul	Nul	Nul	0	0	Biso 1.25mg OD	Cand 4mg OD	Nul	Nul	2	2
		M	78	White		AF, IHD, T2DM, PE, Asthma/COPD	24	35	0.314286	3	AA	1	1	1	34	38	4.5	4.5	Nul	Nul	113	79	112	66	81	56	0	0	Biso 10mg OD	Perin 2mg OD	Nul	Nul	3	2	Biso 10mg OD	Perin 2mg BD	Ep 25mg OD	Empa 10mg OD	7	4
		M	82	White		T2DM	12	51	0.764706	14	AA	0	3	2	90	87	4.7	4.9	Nul	Nul	123	88	129	68	57	61	0	0	Biso 1.25mg OD	Rami 1.25mg OD	Nul	Dapa 10mg OD	4	3	Biso 1.25mg OD*	Rami 2.5mg BD	Spiro 25mg OD	Dapa 10mg OD	8	4
		M	78	White		Prostate Ca	20	20	0	2	AA	0	1	1	85	82	4.3	4	304B	Nul	133	80	101	65	88	69	0	0	Nul	Nul	Nul	Nul	0	0	Biso 2.5mg BD	Rami 2.5mg BD	Ep 25mg OD	Empa 10mg OD	8	4
		M	61	White		Squamous cell carcinoma	38	39	0.025641	4	AA	1	1	1	90	80	3.9	4.2	27B	Nul	104	65	126	82	58	69	0	0	Nul	Nul	Nul	Nul	0	0	Biso 2.5mg OD	Rami 2.5mg OD*	Ep 25mg OD	Empa 10mg OD	7	4
		M	53	White		HTN, Depression	33	44	0.25	0	AA	0	1	1	90	90	3.8	4	Nul	Nul	156	105	153	91	72	51	0	0	Nul	Nul	Nul	Nul	0	0	Biso 2.5mg OD	Rami 5mg OD	Ep 25mg OD	Empa 10mg OD	7	4
		M	80	White		AF, Gout	36	36	0	0	ESD	0	2	2	80	57	4.3	5.1	Nul	Nul	144	80	128	76	59	45	0	0	Nul	Nul	Nul	Nul	0	0	Biso 1.25mg OD *	Rami 2.5mg OD **	Spiro 25mg OD ***	Dapa 10mg OD	8	4
		M	62	Asian		T2DM, Hypogonadism	40	40	0	2	AA	0	1	1	90	89	4.6	4.8	<10B	Nul	125	77	117	87	81	76	0	0	Nul	Nul	Nul	Nul	0	0	Biso 2.5mg OD	Rami 2.5mg Od **	Nul	Nul ****	6	3
		M	61	White		AF, GORD	40	40	0	14	AA	0	2	1	59	54	4.7	4.7	168B	Nul	125	93	118	89	73	75	0	0	Biso 7.5mg OD	Nul	Ep 25mg OD	Nul	3	2	Biso 10mg OD	Cand 4mg OD	Ep 25mg OD	Empa 10mg OD	7	4
		M	77	Asian		HTN, BPH	25	23	-0.0869565	14	AA	1	2	2	85	78	4.1	4.5	5000N	959B	155	66	124	60	45	57	0	0	Biso 2.5mg OD	Rami 2.5mg OD	Nul	Nul	2	2	Biso 2.5mg OD *	Rami 5mg BD	Ep 25mg OD	Empa 10mg OD	8	4
		M	60	Asian		IHD, CKD, Fatty liver, Gout	45	44	-0.0227273	1	AA	0	2	2	80	70	4.2	4.9	Nul	248B	106	75	107	77	66	71	1	0	Biso 2.5mg BD	Rami 1.25mg OD	Nul	Nul	3	2	Biso 1.25mg OD *	Ramipril 1.25mg OD **	Ep 25mg OD	Empa 10mg OD	8	4
		M	63	White		AF, HTN, T2DM	35	35	0	2	AA	0	1	1	90	90	4.3	4.6	Nul	Nul	138	92	142	83	89	76	0	0	Biso 5mg OD	Rami 5mg OD	Nul	Empa 10mg OD	8	3	Biso 5mg OD	Rami 5mg OD	Ep 25mg OD	Empa 10mg OD	8	4
		M	48	Black		HTN, CKD	25	42	0.404762	2	ESD	0	2	1	59	62	4.5	4.7	348B	<10B	136	83	125	85	67	74	0	0	Biso 2.5mg OD	Ent 24/26mg BD	Nul	Dapa 10mg OD	5	3	Biso 2.5mg OD	Ent 49/51mg BD	Nul	Dapa 10mg OD	5	3
		M	65	White		TD2M, HTN, AF, IHD	20	20	0	3	AA	0	2	2	90	87	4.6	4.7	Nul	Nul	122	70	109	59	62	61	0	0	Nul	Irb 150mg OD	Nul	Dapa 10mg OD	4	2	Biso 5mg OD	Ent 97/103mg BD	Ep 50mg OD	Dapa 10mg OD	8	4
		M	73	White		HTN, High Chol	25	25	0	4	AA	0	1	1	67	57	4.4	4.5	450B	244B	108	65	111	72	72	72	0	0	Biso 5mg OD	Rami 1.25mg OD	Nul	Nul	3	2	Biso 5mg OD	Rami 1.25mg OD **	Ep 25mg OD	Empa 10mg OD	8	4
		M	70	White		IHD	46	38	-0.210526	7	AA	0	1	1	90	90	4.5	4.8	Nul	Nul	115	69	119	72	60	60	0	0	Biso 2.5mg OD	Rami 2.5mg OD	Nul	Empa 10mg OD	4	3	Biso 2.5mg OD	Rami 2.5mg BD	Ep 25mg OD	Empa 10mg OD	7	4
		M	69	White		PAD, AF, High Chol, GORD,	11	32	0.65625	4	AA	0	2	1	81	58	3.3	4.4	428B	Nul	126	87	104	67	90	70	0	0	Biso 1.25mg OD	Nul	Nul	Nul	1	1	Biso 7.5mg OD	Rami 2.5mg OD	Ep 25mg OD	Dapa 10mg OD	8	4
		M	63	Asian		TIA, LV Thrombus, High Chol	43	43	0	4	AA	0	1	1	84	77	4.9	4.6	Nul	57B	117	67	127	64	71	59	0	0	Nul	Ramipril 5mg OD	Nul	Nul	2	1	Biso 2.5mg OD	Rami 5mg OD	Ep 25mg OD	Empa 10mg OD	7	4
		M	45	Asian		IHD, Polycythaemia, High Chol	37	37	0	5	AA	0	2	1	78	75	4.2	4.4	Nul	Nul	132	78	116	72	68	48	0	0	Biso 2.5mg OD	Rami 1.25mg OD	Nul	Nul	2	2	Biso 2.5mg OD *	Rami 2.5mg BD	Ep 25mg OD	Dapa 10mg OD	8	4
		M	63	White		HIV, IHD, T2DM, High Chol, HTN	35	35	0	4	AA	0	2	1	78	75	4.5	4.8	Nul	59B	133	64	96	61	62	78	0	0	Biso 2.5mg OD	Rami 5mg OD	Nul	Nul	3	2	Biso 2.5mg BD	Ent 49/51mg BD	Spiro 12.5mg OD	Empa 10mg OD	7	4
		F	71	White		AF, DVT, Lymphoma, Depression	15	33	0.545455	4	AA	0	2	1	60	88	3.8	4.7	610B	285B	105	65	103	57	88	71	0	0	Nul	Nul	Nul	Nul	0	0	Biso 2.5mg BD	Rami 2.5mg OD	Ep 25mg OD	Empa 10mg OD	7	4
		M	62	White		IHD	16	22	0.272727	0	ESD	0	2	2	90	90	4.5	5	852B	Nul	116	77	10	80	87	73	0	0	Nul	Nul	Nul	Nul	0	0	Biso 10mg OD	Ent 97/103mg BD	Ep 50mg OD	Dapa 10mg OD	8	4
		M	68	Asian		COPD, HTN, High Chol, IHD	37	48	0.229167	1	AA	0	2	1	90	73	3.1	3.2	Nul	47B	128	90	113	69	83	71	0	0	Biso 1.2mg OD	Lis 20mg OD	Nul	Nul	3	2	Biso 1.25mg OD*	Ent 49/51mg BD	Ep 25mg OD	Empa 10mg OD	8	4
		M	51	Black		T2DM, PAD	25	48	0.479167	3	AA	0	2	2	90	90	4.8	4.2	532B	100B	165	105	129	87	88	81	0	0	Nul	Rami 10mg OD	Nul	Nul	2	1	Biso 2.5mg OD	Rami 10mg OD	Ep 12.5mg OD	Dapa 10mg OD	6	4
		F	66	Asian		T1DM	15	30	0.5	6	AA	0	2	1	46	43	4.1	5.5	2731B	Nul	116	73	75	57	95	81	0	0	Nul	Nul	Nul	Nul	0	0	Biso 1.25mg OD	Ent 24/26mg BD	Spiro 37.5mg OD	Nul****	7	4
		M	55	White		AF	39	55	0.290909	0	ESD	0	2	2	75	73	3.7	4.8	267B	Nul	112	86	106	86	85	73	0	0	Biso 5mg OD	Rami 5mg BD	Nul	Nul	4	2	Biso 5mg OD	Ent 49/51mg BD	Ep 12.5mg OD	Dapa 10mg OD	7	4
		M	78	White		IHD, TIA, RA	37	37	0	7	AA	0	1	1	90	78	4.1	4.5	Nul	57B	167	88	113	61	58	48	0	0	Biso 5mg OD	Rami 5mg OD	Nul	Nul	4	2	Biso 5mg OD*	Ent 49/51mg BD	Ep 25mg OD	Empa 10mg OD	8	4
		M	58	Black		IHD, HIV, High Chol, Asthma, GORD	35	35	0	7	AA	0	1	1	90	90	4.4	4.9	Nul	Nul	123	67	115	68	72	59	0	0	Biso 2.5mg OD	Rami 2.5mg OD	Nul	Empa 10mg OD	4	3	Biso 2.5mg OD	Rami 2.5mg OD	Ep 12.5mg OD	Empa 10mg OD	5	4
		M	49	Asian		IHD, T2DM, HTN	39	39	0	14	AA	0	1	1	75	65	3.5	4.8	Nul	133B	134	82	125	80	61	52	0	0	Biso 1.25mg OD	Rami 2.5mg OD	Nul	Nul	2	2	Biso 1.25mg OD*	Rami 5mg OD	Ep 25mg OD	Empa 10mg OD	8	4
		M	79	Black		HTN, UC, High Chol,	34	34	0	7	AA	0	2	2	87	76	3.9	4.4	Nul	Nul	128	74	123	71	63	59	0	0	Biso 1.25mg OD	Rami 10mg OD	Nul	Nul	3	2	Biso 1.25mg OD	Rami 10mg OD	Ep 50mg OD	Dapa 10mg OD	7	4
		M	76	Asian		HTN, High Chol, CKD, IHD	16	16	0	13	AA	0	1	1	46	43	4.7	4.9	1553B	Nul	109	72	100	71	99	82	0	0	Biso 1.25mg OD	Rami 5mg BD	Nul	Nul	3	2	Biso 2.5mg OD	Ent 24/26mg BD	Ep 25mg OD	Empa 10mg OD	7	4
		M	32	Asian		Asthma	15	15	0	0	ESD	3	3	3	90	79	4.6	4.7	2356B	Nul	89	68	90	77	99	96	1	0	Biso 1.25mg OD	Ent 24/26mg BD	Ep 25mg OD	Dapa 10mg OD	7	4	Biso 2.5mg BD	Rami 1.25mg BD	Ep 25mg OD	Dapa 10mg OD	7	4
		F	49	White		Nil	36	36	0	3	AA	0	1	1	90	90	4.1	4.2	36B	Nul	107	73	92	64	88	69	0	0	Nul	Nul	Nul	Nul	0	0	Biso 2.5mg OD	Rami 2.5mg OD	Ep 12.5mg OD	Dapa 10mg OD	5	4
		M	80	Black		CKD, IHD, High Chol, RA	32	32	0	4	AA	1	2	2	45	35	4.6	4.6	Nul	Nul	155	84	137	66	57	46	0	0	Biso 1.25mg OD	Los 25mg OD	Nul	Nul	2	2	Biso 1.25mg OD*	Los 50mg OD	Nul	Empa 10mg OD	6	3
		M	68	White		COPD, T2DM, IHD, TIA, HTN	32	32	0	0	AA	0	2	1	90	90	4.2	4.4	48N	Nul	136	72	116	56	71	64	0	0	Carv 12.5mg BD	Rami 10mg OD	Nul	Dapa 10mg OD	6	3	Carv 25mg BD	Ent 49/51mg BD	Ep 25mg OD	Dapa 10mg OD	8	4
		M	78	Asian		IHD, TIA, AF, HTN, Polycythemia	25	25	0	5	AA	0	1	1	52	47	4.8	4.9	Nul	Nul	118	72	106	65	61	61	0	0	Biso 1.25mg OD	Rami 1.25mg OD	Ep 25mg OD	Empa 10mg OD	6	4	Biso 2.5mg OD*	Ent 24/26mg BD	Ep 25mg OD	Empa 10mg OD	8	4
		F	55	White		Anxiety	40	40	0	2	AA	0	1	1	90	90	4.4	4.7	Nul	Nul	146	70	134	60	76	68	0	0	Nul	Nul	Nul	Nul	0	0	Biso 2.5mg OD	Rami 2.5mg OD	Nul	Empa 10mg OD	4	3
Gender			Age
female	25	mean	65.0345	56	White	mean	29.1034	38.8966	0.764706	5.49425	#DIV/0!	0.252874	1.72414	1.36782	78.1379	73.092	4.34368	4.66437	#DIV/0!	#DIV/0!	124.161	75.2644	113.356	69.9655	74.1839	66.4943	7	5	#DIV/0!	#DIV/0!	#DIV/0!	#DIV/0!	2.51724	1.64368	#DIV/0!	#DIV/0!	#DIV/0!	#DIV/0!	6.91954	3.77011
male	62	dev st	11.7557	25	Asian	dev st	9.10026	12.3844		4.91527	#DIV/0!	0.594908	0.584483	0.552267	15.7673	17.3866	0.385403	0.387891	#DIV/0!	#DIV/0!	17.908	11.2265	17.68	10.2065	13.442	10.0936	0.0813953	0.0581395	#DIV/0!	#DIV/0!	#DIV/0!	#DIV/0!	2.11232	1.29379	#DIV/0!	#DIV/0!	#DIV/0!	#DIV/0!	1.31378	0.543485
				6	Black	median	30	39		4	#NUM!	0	2	1	85	78	4.4	4.7	#NUM!	#NUM!	122	74	114	68	72	69	0	0	#NUM!	#NUM!	#NUM!	#NUM!	2	2	#NUM!	#NUM!	#NUM!	#NUM!	7	4
MEAN AGE				70		I QUARTILE	22	31		2	#NUM!	0	1	1	71.5	61.5	4.1	4.4	#NUM!	#NUM!	110.5	67	104	61	63	59	0	0	#NUM!	#NUM!	#NUM!	#NUM!	0	0	#NUM!	#NUM!	#NUM!	#NUM!	6	4
	male	65.8548		17.2		III QUARTILE	36	49		7.5	#NUM!	0	2	2	90	89	4.6	4.9	#NUM!	#NUM!	134.5	82.5	123	76.5	86	73.5	0	0	#NUM!	#NUM!	#NUM!	#NUM!	4	3	#NUM!	#NUM!	#NUM!	#NUM!	8	4
	female	63		2.8		IQR	14	18	0	5.5	#NUM!	0	1	1	18.5	27.5	0.5	0.5	#NUM!	#NUM!	24	15.5	19	15.5	23	14.5	0	0	#NUM!	#NUM!	#NUM!	#NUM!	4	3	#NUM!	#NUM!	#NUM!	#NUM!	2	0
		age	58	65	62	3
		85	32	138.196

## Sheet: zt calculus
#	diff LVEF	diff NYHA score	diff eGFR	diff K	diff SBP	diff DBP	diff HR	HF admission post opt	All cause death	diff OMT SCORE
1	0	0	13	0	-17	7	-4	2	1	-4
2	-27	1	12	0	16	19	21	0	0	-8
3	-40	1	11	-0.7	18	25	27	0	0	-8
4	-5	0	-5	-0.7	10	9	36	0	0	-5
5	-32	1	0	-0.8	10	-3	0	0	0	-7
6	-18	0	19	0.4	11	-6	-6	0	0	-5
7	-1	0	11	0.9	3	3	9	0	0	0
8	-6	0	-17	0.1	-4	-3	-4	0	0	-4
9	-30	0	16	-0.8	-2	-10	-14	0	0	-5
10	-22	0	0	-0.7	-23	9	25	0	0	-8
11	-15	0	0	-0.5	16	15	6	0	0	-2
12	0	0	0	-0.2	16	6	6	0	0	-5
13	7	0	11	0.1	4	5	6	0	0	-6
14	-18	1	8	0	-9	0	25	0	0	-8
15	0	0	5	-0.6	25	17	5	2	0	0
16	-15	0	0	-0.5	22	0	-4	0	0	-6
17	-19	1	10	-0.9	32	17	8	0	0	-6
18	0	1	0	-0.5	8	-11	2	0	0	-1
19	0	0	0	-0.3	7	14	23	0	0	-1
20	0	0	2	-0.3	15	15	17	0	0	-4
21	-18	1	-28	-0.9	2	8	17	0	0	-7
22	-25	0	0	-0.1	-10	-20	7	0	0	-4
23	-32	1	13	0.1	-1	7	-2	0	0	-8
24	-15	0	2	0.1	9	9	4	0	1	-3
25	-30	1	28	-0.7	71	30	41	0	0	-8
26	0	0	0	-0.4	-4	1	2	0	1	-2
27	-25	1	14	-1.7	3	-6	0	0	0	-2
28	-10	0	-15	0.1	0	0	13	0	0	-3
29	-25	1	15	-0.6	15	1	2	0	0	-4
30	-19	0	3	-0.3	12	8	7	0	0	-4
31	-13	1	10	-0.3	-8	0	0	0	0	-3
32	19	0	25	-0.6	15	8	6	1	0	-4
33	0	0	23	-0.2	5	-8	-6	0	0	0
34	-30	1	11	-0.1	14	26	33	0	0	-8
35	-35	1	22	-0.2	26	16	7	0	0	-4
36	3	0	0	-0.4	-2	1	0	1	1	-2
37	-25	0	2	-0.3	10	3	-3	0	0	-2
38	0	0	5	-0.1	25	1	10	0	0	-1
39	0	0	0	-1.3	-12	-26	-29	0	0	-2
40	-7	0	6	-0.3	-11	-8	4	0	0	-5
41	-10	2	6	-0.3	12	11	5	0	0	-4
42	-1	0	2	-0.2	7	-26	3	1	1	-6
43	-12	1	0	0.9	7	0	3	0	0	-8
44	-19	1	0	-0.1	3	-6	12	0	0	-7
45	-19	0	0	-0.2	24	12	18	0	0	-4
46	-17	1	25	-0.9	-5	-4	13	0	0	-3
47	-12	0	3	-0.3	4	21	1	0	0	-2
48	-37	1	3	-0.4	23	32	7	0	0	-5
49	-19	1	7	-0.2	8	6	27	0	0	-5
50	0	0	1	0	9	6	9	0	0	-5
51	0	0	0	-0.1	17	0	4	0	0	-2
52	-11	0	-4	0	1	13	25	0	0	-4
53	-39	1	3	-0.2	-6	20	-4	0	0	-4
54	0	0	3	0.3	32	15	19	0	0	-8
55	-1	0	10	-0.3	-22	-17	-11	0	0	-7
56	-11	0	0	-0.2	3	14	21	0	0	-7
57	0	0	23	-0.8	16	4	14	0	0	-8
58	0	0	1	-0.2	8	-10	5	0	0	-6
59	0	1	5	0	7	4	-2	0	0	-4
60	2	0	7	-0.4	31	6	-12	0	0	-6
61	1	0	10	-0.7	-1	-2	-5	1	0	-5
62	0	0	0	-0.3	-4	9	13	0	0	0
63	-17	1	-3	-0.2	11	-2	-7	0	0	0
64	0	0	3	-0.1	13	11	1	0	0	-4
65	0	0	10	-0.1	-3	-7	0	0	0	-5
66	8	0	0	-0.3	-4	-3	0	0	0	-3
67	-21	1	23	-1.1	22	20	20	0	0	-7
68	0	0	7	0.3	-10	3	12	0	0	-5
69	0	1	3	-0.2	16	6	20	0	0	-6
70	0	1	3	-0.3	37	3	-16	0	0	-4
71	-18	1	-28	-0.9	2	8	17	0		-7
72	-6	0	0	-0.5	106	-3	14	0		-8
73	-11	1	17	-0.1	15	21	12	0		-5
74	-23	0	0	0.6	36	18	7	0		-4
75	-15	1	3	-1.4	41	16	14	0		-7
76	-16	0	2	-1.1	6	0	12	0		-3
77	0	0	12	-0.4	54	27	10	0		-4
78	0	0	0	-0.5	8	-1	13	0		-1
79	0	0	10	-1.3	9	2	9	0		-6
80	0	0	11	-0.5	5	3	4	0		-4
81	0	0	3	-0.2	9	1	17	0		-4
82	0	0	11	-0.1	-1	-9	3	1		0
83	0	0	0	-0.1	15	9	19	0		-5
84	0	0	10	0	18	18	11	0		-4
85	0	1	0	-0.2	20	16	7	0		-2
86	0	0	5	-0.1	12	7	0	0		-2
87	0	0	0	-0.3	12	10	8	0		-4
#	diff LVEF	diff NYHA score	diff eGFR	diff K	diff SBP	diff DBP	diff HR	HF admission post opt	all cause death	diff OMT SCORE
mean	-9.7931	0.356322	5.04598	-0.32069	10.8046	5.29885	7.68966	0.114286	0.0714286	-4.47143
st dev	12.4332	0.505252	9.58185	0.442808	18.2399	11.3906	11.6153	0.400827	0.259399	2.3512
negative	48	0	7	69	21	22	16	68	65	70
frequency	0.551724	0	0.0804598	0.793103	0.241379	0.252874	0.183908	0.781609	0.747126	0.804598
z analysis
z	0.964901	-9.32738	-7.82642	5.46777	-4.82451	-4.61008	-5.89662	5.25335	4.61008	5.6822
p-value	0.0471321	<0.0001	<0.0001	0.00027906	0.000168135	<0.0001	0.00027906	<0.0001	<0.0001	<0.0001
z ass	0.482451	4.66369	3.91321	2.73389	2.41225	2.30504	2.94831	2.62668	2.30504	2.8411
z critique	2.32	2.32	2.32	2.32	2.32	2.32	2.32	2.32	2.32	2.32
decision	H0 true	H0 false	H0 false	H0 false	H0 false	H0 true	H0 false	H0 false	H0 true	H0 false
#	diff LVEF	diff NYHA score	diff eGFR	diff K	diff SBP	diff DBP	diff HR	HF admission post opt	all cause death	diff OMT SCORE
t analysis
SE	1.33298	0.0541687	1.02728	0.047474	1.95552	1.22121	1.24529	0.0429732	0.0278105	0.252075
t-test	-7.34678	6.57801	4.91197	-6.75506	5.52517	4.33903	6.17501	2.65946	2.5684	-17.7385
p-value	0.0001	0.0001	0.0001	0.0001	0.0001	0.0019	0.0001	0.01	0.012	0.001
decision	H0 false	H0 false	H0 false	H0 false	H0 false	H0 false	H0 false	H0 false	H0 false	H0 false
